# Supplementary material for: Sinomenine treats rheumatoid arthritis by inhibiting MMP9 and inflammatory cytokines expression: bioinformatics analysis and experimental validation
Source: Sci Rep. 2024 Jun 4;14:12786. doi: 10.1038/s41598-024-61769-x (PMC11151427; doi:10.1038/s41598-024-61769-x)
Supplement: Supplementary file 1 — Supplementary Information 1. [file 41598_2024_61769_MOESM1_ESM.xls]

## Sheet: Sheet1
Abbreviations	Full name
ANOVA	Analysis of variance
AUC	Area Under Curve
BCA	Bicinchoninic Acid Assay
CTD	Comparative Toxicogenomics Database
DEX	Dexamethasone
DEGs	Differently Expressed Genes
ELISA	Enzyme-Linked Immunosorbent Assay
GEO	Gene Expression Omnibus
IFNG	interferon gamma
IL-6	Interleukin-6
LASSO	Least absolute shrinkage and selection operator
LPS	Lipopolysaccharide
MMP	Matrix metalloproteinases
MyD88	Myeloid Differentiation Primary Response Protein 88
p-NF-kB p65	Phospho-NF-κB p65
PVDF	polyvinylidene fluoride
PPI	protein-protein interaction
RIPA	Radio Immunoprecipitation Assay Lysis buffer
ROC	Receiver operating characteristic curve
RT	Room temperature
SEA	Similarity Ensemble Approach
SDS-PAGE	Sodium dodecyl sulfate polyacrylamide gel electrophoresis
DAVID	The Database for Annotation, Visualization and Integrated Discovery
TLR4	Toll-like receptor 4
TBST	Tris Buffered Saline with Tween
TRAF	tumor necrosis factor receptor-associated factors
WGCNA	Weighted Gene Co-expression Network Analysis
